# Supplementary material for: Pre-analytical handling conditions and protein marker recovery from urine extracellular vesicles for bladder cancer diagnosis
Source: PLoS One. 2023 Sep 7;18(9):e0291198. doi: 10.1371/journal.pone.0291198 (PMC10484439; doi:10.1371/journal.pone.0291198)
Supplement: S1 Dataset — (XLSX) [file pone.0291198.s004.xlsx]

## Sheet: Fig 2 Protein
BC patient#1									BC patient#2									BC patient#3
Pre-process 4 deg C				No pre-process 4 deg C					Pre-process 4 deg C				No pre-process 4 deg C					Pre-process 4 deg C				No pre-process 4 deg C
Day 0	235.3	222.9	231.4	Day 0	252.5	261.3	226.1		Day 0	105.4	98.2	98.2	Day 0	166.2	172.4	165.2		Day 0	322	341	322.1	Day 0	247	255	255.4
Day 1	226.4	226.4	226	Day 1	246.7	250.1	247.6		Day 1	94.56	99.57	98.9	Day 1	163.7	162.2	163.1		Day 1	316.1	320.7	320.1	Day 1	229.5	247.1	233.1
Day 2	226.4	226.7	226.8	Day 2	232.3	235.5	233.1		Day 2	88	95.28	96.2	Day 2	167.2	161.6	167.5		Day 2	307.6	324.6	324.7	Day 2	278.5	276.7	277.5
Day 3	197.3	197.9	197.1	Day 3	256.5	267.2	257.6		Day 3	92.02	89.47	92.1	Day 3	166.2	164.2	166.1		Day 3	341.5	331.6	332.1	Day 3	253.3	249.5	252.5
Day 4	226.9	228.5	227.1	Day 4	298.8	293.3	293.7		Day 4	95.28	97.07	97.8	Day 4	158.7	160.9	160.8		Day 4	317.9	339.7	324.8	Day 4	308.3	308.2	308.2
Day 5	178.8	183.7	181.4	Day 5	311.2	333.9	322.8		Day 5	90.2	94.2	91.7	Day 5	165.6	170.3	168.9		Day 5	362	333.7	348.1	Day 5	304.2	282	299.1
Day 6	213	217	215.8	Day 6	304	328.9	317.9		Day 6	111.8	107.7	110.1	Day 6	162.5	161.9	161.2		Day 6	306.4	321.3	320.4	Day 6	253.3	267.6	265.5
Pre-process RT				No pre-process RT					Pre-process RT				No pre-process RT					Pre-process RT				No pre-process RT
Day 0	158.2	167.2	161.2	Day 0	282.1	277.4	277		Day 0	132.7	113.2	122.4	Day 0	176.4	162.3	162.1		Day 0	259.7	256.5	245.1	Day 0	324.1	318.2	318.4
Day 1	155.1	150.4	152.3	Day 1	278.6	286.7	282.2		Day 1	122.4	113.5	123.1	Day 1	167.5	166.9	167.1		Day 1	267.6	277	267.8	Day 1	332.8	333.4	321.1
Day 2	160.4	157.6	160.1	Day 2	222.4	226.9	223.1		Day 2	110.8	108	110.9	Day 2	162.5	162.2	162.3		Day 2	241.8	245.3	245.3	Day 2	274.8	281.6	281.6
Day 3	133.8	130.7	132.1	Day 3	204.9	215.7	208.5		Day 3	112.8	113.9	113.8	Day 3	147.9	146.3	147.2		Day 3	232.4	232.1	232.4	Day 3	276.3	277.9	276.3
Day 4	139.2	137.8	139.2	Day 4	226.9	240.5	238.5		Day 4	110.1	119	113.2	Day 4	138.6	139.6	139.6		Day 4	198.1	201.8	200.8	Day 4	262.5	259.7	259.7
Day 5	126	138.3	134.2	Day 5	206.3	211.9	208.2		Day 5	117.6	115.2	117.1	Day 5	138.6	138.9	138		Day 5	223	230.8	230.1	Day 5	261.9	263.8	262.1
Day 6	160.9	158.2	160.5	Day 6	208.4	223.5	216.4		Day 6	134.7	127.1	130.5	Day 6	148.9	142.8	143.1		Day 6	245	233	237.9	Day 6	252.3	257.8	257.8
BC patient#4									BC patient#5
Pre-process 4 deg C				No pre-process 4 deg C					Pre-process 4 deg C				No pre-process 4 deg C
Day 0	416.9	416.4	386.5	Day 0	300.9	303.5	286.3		Day 0	113	125.3	118.3	Day 0	111.5	124.9	120.1
Day 1	366.7	374.3	370.1	Day 1	262.9	266	273.1		Day 1	110.3	120.6	124.2	Day 1	134	135.1	124.3
Day 2	377.9	373.3	372.1	Day 2	291.2	297.8	297.4		Day 2	86.62	92.56	110.4	Day 2	101.6	104.4	116.2
Day 3	434.6	432.6	430.9	Day 3	347.9	310.5	323.1		Day 3	104	105.2	114.4	Day 3	136.3	135.1	121.3
Day 4	395.1	376.3	388.2	Day 4	284	287.1	281.2		Day 4	113.5	116.6	124.2	Day 4	102.8	114.3	115.4
Day 5	440.7	446.7	449.1	Day 5	274.3	276.3	280.7		Day 5	125.3	134	111.5	Day 5	119.4	126.1	132.1
Day 6	400.7	317.8	381.4	Day 6	308.6	300.9	305.5		Day 6	109.1	115.8	121.4	Day 6	139.5	148.1	137.2
Pre-process RT				No pre-process RT					Pre-process RT				No pre-process RT
Day 0	308.1	316.3	311.2	Day 0	315.2	332.6	310.7		Day 0	135.1	109.1	124.2	Day 0	148.9	161.2	153.2
Day 1	298.9	324.4	328.5	Day 1	291.7	300.4	314.2		Day 1	126.5	126.9	118.3	Day 1	157.5	141.4	153.1
Day 2	304.5	291.2	296.4	Day 2	265	274.3	284.1		Day 2	96.51	96.12	105.3	Day 2	147.7	160.2	157.2
Day 3	285	294.3	297.1	Day 3	246.5	248	245.2		Day 3	98.88	102	96.2	Day 3	109.1	123.3	139.2
Day 4	267.6	272.3	271.2	Day 4	177.4	189.9	188.6		Day 4	87.81	103.2	95.2	Day 4	140.6	139.5	145.2
Day 5	277.8	284	279.4	Day 5	172.1	212.8	204.1		Day 5	113.9	122.5	116.3	Day 5	148.5	163.8	155.2
Day 6	231	228.4	233.1	Day 6	231	225.1	219.6		Day 6	115.1	126.9	118.2	Day 6	134.3	141	147.1

## Sheet: Fig 4 Particle No
BC patient#1									BC patient#2									BC patient#3
Pre-process 4 deg C				No pre-process 4 deg C					Pre-process 4 deg C				No pre-process 4 deg C					Pre-process 4 deg C				No pre-process 4 deg C
Day 0	3.8	3.3	3.7	Day 0	3.5	2.8	3.3		Day 0	2.1	2	2.3	Day 0	2.1	2.4	2.5		Day 0	11	12	8.3	Day 0	8.4	8.9	9.5
Day 1	3.7	3.7	3.8	Day 1	3.2	3.1	3.2		Day 1	2	2	2	Day 1	2.1	2.2	2.1		Day 1	12	12	12	Day 1	8.2	9.6	6.3
Day 2	2.6	2.9	2.7	Day 2	2.8	2.8	2.8		Day 2	1.8	1.8	1.9	Day 2	2.3	2.2	2.3		Day 2	11	11	11	Day 2	8.6	8.5	8.7
Day 3	3.6	3.4	3.5	Day 3	3.7	3.1	3.1		Day 3	1.9	1.8	1.8	Day 3	2.2	2.2	2.2		Day 3	13	12	13	Day 3	9.1	9	9
Day 4	2.9	3	3.1	Day 4	3.1	3.1	3.1		Day 4	1.9	1.9	1.9	Day 4	2.5	3.1	2.2		Day 4	12	12	12	Day 4	11	11	11
Day 5	2.8	3.1	3	Day 5	3.6	2	2		Day 5	2.2	2.1	2.2	Day 5	2.4	2.5	2.5		Day 5	12	12	12	Day 5	10	9.9	10
Day 6	3	2.8	2.8	Day 6	4.9	4.7	4.6		Day 6	2.1	2	1.9	Day 6	2.5	2.5	2.5		Day 6	12	13	12	Day 6	12	12	12
Pre-process RT				No pre-process RT					Pre-process RT				No pre-process RT					Pre-process RT				No pre-process RT
Day 0	3.2	2.7	3.3	Day 0	3	3.7	2.8		Day 0	2.1	2.4	1.9	Day 0	2.1	2.4	2.5		Day 0	9.1	8.3	8.3	Day 0	9.8	8.5	6.2
Day 1	2.7	2.8	2.8	Day 1	3	3	3.4		Day 1	2	1.9	2	Day 1	2.5	2.4	2.4		Day 1	9.2	9.3	9.1	Day 1	10	9.9	9.9
Day 2	2.8	2.7	2.8	Day 2	2.6	2.4	2.8		Day 2	2.2	2.2	2.3	Day 2	2.6	2.6	2.6		Day 2	9.5	9.2	9.2	Day 2	10	11	10
Day 3	2.7	2.6	2.6	Day 3	2.8	3	3		Day 3	1.9	1.9	2	Day 3	2.7	2.7	2.7		Day 3	8.4	8.2	8.2	Day 3	12	12	11
Day 4	2.2	2.3	2.2	Day 4	3.1	3.1	3.1		Day 4	2.3	2.4	2.3	Day 4	2.3	2.4	2.3		Day 4	5.7	6	6.4	Day 4	9.9	11	9.4
Day 5	2.6	2.5	2.6	Day 5	3.4	3.5	3.3		Day 5	2	1.9	1.9	Day 5	2.1	2.2	2.2		Day 5	8.7	8.6	8.9	Day 5	9.7	9.7	10
Day 6	2.4	2.3	2.4	Day 6	3.6	3.7	3.5		Day 6	1.8	1.7	1.7	Day 6	2.1	2.1	2.1		Day 6	7.8	8.1	7.8	Day 6	8.1	8.3	8.5
BC patient#4									BC patient#5
Pre-process 4 deg C				No pre-process 4 deg C					Pre-process 4 deg C				No pre-process 4 deg C
Day 0	13	13	13	Day 0	10	12	11		Day 0	12.1	8.3	10.2	Day 0	10	9.9	11
Day 1	14	12	12	Day 1	9.5	9.6	10		Day 1	10.2	9.8	12.1	Day 1	9.5	9.6	10
Day 2	12	8.7	9.7	Day 2	11	10	10		Day 2	8.7	8.8	8.4	Day 2	11	10	10
Day 3	9.8	9.9	9.9	Day 3	12	12	12		Day 3	9.9	9.9	9.8	Day 3	12	12	11
Day 4	9.4	10	10	Day 4	10	9.9	9.8		Day 4	10	10	9.4	Day 4	10	9.9	9.8
Day 5	11	11	10	Day 5	10	11	11		Day 5	11	10	11	Day 5	10	11	11
Day 6	11	11	11	Day 6	11	10	11		Day 6	11	11	11	Day 6	11	10	11
Pre-process RT				No pre-process RT					Pre-process RT				No pre-process RT
Day 0	12	13	12	Day 0	12	13	12		Day 0	13	12	12	Day 0	9.9	12	9.8
Day 1	12	12	12	Day 1	12	12	12		Day 1	12	12	12	Day 1	12	12	12
Day 2	14	14	14	Day 2	14	14	12		Day 2	14	12	14	Day 2	14	14	12
Day 3	16	16	16	Day 3	16	16	14		Day 3	16	13	14	Day 3	12	16	13
Day 4	14	13	13	Day 4	14	13	13		Day 4	14	13	13	Day 4	14	13	13
Day 5	15	15	15	Day 5	15	15	14		Day 5	15	15	13	Day 5	14	15	15
Day 6	13	14	14	Day 6	13	14	14		Day 6	13	14	14	Day 6	13	14	14

## Sheet: Fig 5 A2M
BC patient#1							BC patient#2							BC patient#1
Pre-process 4 deg C			No pre-process 4 deg C				Pre-process 4 deg C			No pre-process 4 deg C				Pre-process 4 deg C			No pre-process 4 deg C
PBS	0.0291	0.0293	PBS	0.0291	0.0293		PBS	0.0291	0.0293	PBS	0.0291	0.0293		PBS	0.0803	0.0722	PBS	0.0803	0.0722
Day 0	2.12	2.01	Day 0	2.12	2.01		Day 0	1.35	1.63	Day 0	1.8	1.66		Day 0	1.74	1.7	Day 0	1.6	1.58
Day 1	1.88	1.95	Day 1	2.04	2.07		Day 1	1.36	1.36	Day 1	1.47	1.53		Day 1	1.14	1.1	Day 1	1.53	1.56
Day 2	2.11	2.07	Day 2	2.04	2.06		Day 2	1.33	1.28	Day 2	1.55	1.5		Day 2	1.76	1.86	Day 2	1.32	1.28
Day 3	2.02	2.03	Day 3	1.98	1.91		Day 3	1.48	1.46	Day 3	1.6	1.54		Day 3	1.68	1.83	Day 3	1.38	1.38
Day 4	1.96	1.92	Day 4	1.81	1.87		Day 4	1.35	1.39	Day 4	1.65	1.72		Day 4	1.65	1.7	Day 4	1.27	1.25
Day 5	1.91	1.89	Day 5	1.88	1.86		Day 5	1.43	1.34	Day 5	1.36	1.72		Day 5	1.11	1.16	Day 5	1.16	1.17
Day 6	1.86	1.92	Day 6	1.93	1.89		Day 6	1.37	1.58	Day 6	1.7	1.62		Day 6	1.14	1.19	Day 6	1.19	1.24
Pre-process RT			No pre-process RT				Pre-process RT			No pre-process RT				Pre-process RT			No pre-process RT
PBS	0.0291	0.0293	PBS	0.0291	0.0293		PBS	0.0291	0.0293	PBS	0.0291	0.0293		PBS	0.0803	0.0722	PBS	0.0803	0.0722
Day 0	2.12	2.06	Day 0	2.12	2.01		Day 0	1.8	1.66	Day 0	2.2	2.11		Day 0	1.76	1.71	Day 0	1.6	1.58
Day 1	1.98	2.05	Day 1	1.91	1.9		Day 1	1.72	1.56	Day 1	2.18	2.09		Day 1	1.55	1.54	Day 1	1.58	1.62
Day 2	1.73	1.71	Day 2	1.78	1.85		Day 2	1.71	1.73	Day 2	2.06	1.91		Day 2	1.46	1.39	Day 2	1.61	1.59
Day 3	0.4	0.406	Day 3	1.76	1.78		Day 3	1.62	1.48	Day 3	1.91	1.69		Day 3	1.41	1.43	Day 3	1.48	1.47
Day 4	0.188	0.18	Day 4	1.74	1.78		Day 4	1.32	1.41	Day 4	1.93	1.75		Day 4	1.32	1.32	Day 4	1.4	1.42
Day 5	0.162	0.162	Day 5	1.76	1.77		Day 5	1.53	1.38	Day 5	1.84	1.96		Day 5	1.03	0.971	Day 5	1.42	1.36
Day 6	0.156	0.174	Day 6	1.71	1.76		Day 6	1.47	1.53	Day 6	1.89	1.94		Day 6	0.72	0.691	Day 6	0.736	0.735
BC patient#4							BC patient#5
Pre-process 4 deg C			No pre-process 4 deg C				Pre-process 4 deg C			No pre-process 4 deg C
PBS	0.0511	0.0532	PBS	0.0511	0.0532		PBS	0.0872	0.0923	PBS	0.0872	0.0923
Day 0	1.85	1.8	Day 0	1.48	1.43		Day 0	1.78	1.75	Day 0	1.9	1.91
Day 1	1.83	1.81	Day 1	1.34	1.32		Day 1	1.91	1.88	Day 1	1.99	2
Day 2	1.83	1.8	Day 2	1.11	1.19		Day 2	1.87	1.87	Day 2	1.89	1.91
Day 3	1.7	1.72	Day 3	1.23	1.18		Day 3	1.84	1.8	Day 3	1.82	1.82
Day 4	1.77	1.85	Day 4	1.21	1.2		Day 4	1.89	1.8	Day 4	1.8	1.83
Day 5	1.82	1.88	Day 5	1.4	1.33		Day 5	1.87	1.86	Day 5	1.72	1.81
Day 6	1.73	1.75	Day 6	1.31	1.24		Day 6	2	1.95	Day 6	1.78	1.7
Pre-process RT			No pre-process RT				Pre-process RT			No pre-process RT
PBS	0.0511	0.0532	PBS	0.0511	0.0532		PBS	0.0872	0.0923	PBS	0.0872	0.0923
Day 0	1.56	1.42	Day 0	1.17	1.12		Day 0	1.98	1.95	Day 0	1.93	1.98
Day 1	1.54	1.52	Day 1	0.959	0.98		Day 1	1.86	1.88	Day 1	1.9	1.91
Day 2	1.39	1.41	Day 2	0.846	0.92		Day 2	1.81	1.83	Day 2	1.79	1.82
Day 3	1.49	1.38	Day 3	0.652	0.53		Day 3	1.76	1.81	Day 3	1.72	1.78
Day 4	1.49	1.5	Day 4	0.613	0.476		Day 4	1.79	1.77	Day 4	1.81	1.86
Day 5	1.3	1.28	Day 5	0.432	0.273		Day 5	1.69	1.74	Day 5	1.56	1.82
Day 6	1.32	1.41	Day 6	0.42	0.297		Day 6	1.74	1.8	Day 6	1.95	1.89

## Sheet: Fig 6 CLU
BC patient#1							BC patient#2							BC patient#1
Pre-process 4 deg C			No pre-process 4 deg C				Pre-process 4 deg C			No pre-process 4 deg C				Pre-process 4 deg C			No pre-process 4 deg C
PBS	0.0307	0.0238	PBS	0.0307	0.0238		PBS	0.0144	0.0157	PBS	0.0144	0.0157		PBS	0.0803	0.0722	PBS	0.0803	0.0722
Day 0	2.15	2.2	Day 0	2.28	2.28		Day 0	1.04	0.94	Day 0	1.66	1.58		Day 0	2.4	2.32	Day 0	2.38	2.32
Day 1	2.15	2.19	Day 1	2.28	2.29		Day 1	0.658	0.836	Day 1	1.62	1.41		Day 1	2.51	2.55	Day 1	2.44	2.38
Day 2	2.33	2.32	Day 2	2.27	2.27		Day 2	0.7	0.782	Day 2	1.56	1.49		Day 2	2.46	2.5	Day 2	2.3	2.28
Day 3	2.32	2.33	Day 3	2.13	2.3		Day 3	0.976	0.989	Day 3	1.37	1.55		Day 3	2.37	2.46	Day 3	2.22	2.26
Day 4	2.18	2.22	Day 4	2.09	2.15		Day 4	0.956	1.1	Day 4	1.31	1.53		Day 4	2.27	2.26	Day 4	2.25	2.27
Day 5	2.01	2.05	Day 5	2.08	2.02		Day 5	1.04	1.13	Day 5	1.48	1.58		Day 5	2.22	2.27	Day 5	2.2	2.27
Day 6	1.96	2.03	Day 6	2.12	2.04		Day 6	0.982	1.06	Day 6	1.55	1.62		Day 6	2.21	2.33	Day 6	2.22	2.29
Pre-process RT			No pre-process RT				Pre-process RT			No pre-process RT				Pre-process RT			No pre-process RT
PBS	0.0307	0.0238	PBS	0.0307	0.0238		PBS	0.0144	0.0157	PBS	0.0144	0.0157		PBS	0.0803	0.0722	PBS	0.013	0.015
Day 0	2.28	2.28	Day 0	2.28	2.28		Day 0	1.42	1.32	Day 0	1.63	1.7		Day 0	2.38	2.33	Day 0	2.38	2.32
Day 1	2.18	2.2	Day 1	2.2	2.15		Day 1	1.35	1.3	Day 1	1.65	1.68		Day 1	2.25	2.32	Day 1	2.21	2.19
Day 2	1.7	1.64	Day 2	1.9	1.91		Day 2	1.02	1.24	Day 2	1.62	1.55		Day 2	2.18	2.18	Day 2	2.04	2.02
Day 3	0.294	0.298	Day 3	1.45	1.47		Day 3	1.62	1.32	Day 3	1.62	1.65		Day 3	2.2	2.22	Day 3	1.91	1.85
Day 4	0.129	0.166	Day 4	1.5	1.44		Day 4	1.09	1.05	Day 4	1.57	1.6		Day 4	2.08	2.16	Day 4	2.03	1.97
Day 5	0.0964	0.0999	Day 5	1.23	1.32		Day 5	1.07	1.22	Day 5	1.73	1.37		Day 5	1.95	1.96	Day 5	1.85	1.78
Day 6	0.0824	0.0883	Day 6	1.25	1.22		Day 6	1.31	1.41	Day 6	1.67	1.55		Day 6	2.07	2.09	Day 6	1.27	1.17
BC patient#4							BC patient#5
Pre-process 4 deg C			No pre-process 4 deg C				Pre-process 4 deg C			No pre-process 4 deg C
PBS	0.0242	0.0254	PBS	0.0242	0.0254		PBS	0.0872	0.0923	PBS	0.0872	0.0923
Day 0	2.06	1.98	Day 0	2.04	2.06		Day 0	1.78	1.75	Day 0	1.9	1.98
Day 1	2.04	2.03	Day 1	2.11	2.04		Day 1	1.91	1.88	Day 1	1.99	2
Day 2	2.05	2.01	Day 2	2	1.98		Day 2	1.87	1.87	Day 2	1.89	1.91
Day 3	2.06	2.05	Day 3	1.99	2		Day 3	1.84	1.8	Day 3	1.82	1.85
Day 4	2.08	2.08	Day 4	2.01	1.97		Day 4	1.89	1.8	Day 4	1.8	1.83
Day 5	2.02	2.07	Day 5	2	2		Day 5	1.87	1.86	Day 5	1.72	1.81
Day 6	2.1	2.08	Day 6	1.99	2.05		Day 6	1.92	1.95	Day 6	1.78	1.7
Pre-process RT			No pre-process RT				Pre-process RT			No pre-process RT
PBS	0.0242	0.0254	PBS	0.0242	0.0254		PBS	0.0872	0.0923	PBS	0.0872	0.0923
Day 0	2.17	2.16	Day 0	1.96	2		Day 0	1.98	1.95	Day 0	1.93	1.98
Day 1	2.02	1.96	Day 1	1.99	2.06		Day 1	1.86	1.88	Day 1	1.9	1.91
Day 2	2	2.03	Day 2	2.1	2.09		Day 2	1.81	1.83	Day 2	1.79	1.82
Day 3	2.05	1.95	Day 3	1.92	2.03		Day 3	1.76	1.81	Day 3	1.72	1.78
Day 4	1.98	2.06	Day 4	1.89	1.99		Day 4	1.79	1.77	Day 4	1.81	1.76
Day 5	1.9	2.02	Day 5	1.81	2.04		Day 5	1.69	1.67	Day 5	1.56	1.65
Day 6	2.04	2.03	Day 6	1.95	1.65		Day 6	1.74	1.8	Day 6	1.95	1.89
